# Supplementary material for: Diagnostic Blood-Based Biomarkers of Amyloid-β and Tau Pathologies Prior to Alzheimer’s Disease Diagnosis: a Rapid Umbrella Review
Source: SN Compr Clin Med. 2026 Apr 6;8(1):109. doi: 10.1007/s42399-026-02319-6 (PMC13053545; doi:10.1007/s42399-026-02319-6)
Supplement: Supplementary file 4 — Supplementary Material 4(XLSX 45.5 KB) [file 42399_2026_2319_MOESM4_ESM.xlsx]

## Sheet: Reviews and Authors
Author(s)	Advances and applications of fluids biomarkers in diagnosis and therapeutic targets of Alzheimer's disease	Assessing Adipokines as Potential Biomarkers of Dementia, Alzheimer's Disease, and Mild Cognitive Impairment: A Systematic Review and Meta-Analysis	Association of Circulating Apolipoprotein AI Levels in Patients with Alzheimer's Disease: A Systematic Review and Meta-Analysis	Association of Peripheral Blood Cell Profile with Alzheimer's Disease: A Meta-Analysis	Diagnostic Accuracy of Blood-based Biomarker Panels: A Systematic Review	Emerging Blood Exosome-based Biomarkers for Preclinical and Clinical Alzheimer's Disease: A Meta-Analysis and Systematic Review	GFAP as a Potential Biomarker for Alzheimer's Disease: A Systematic Review and Meta-Analysis	Progression of Subjective Cognitive Decline to MCI or Dementia in Relation to Biomarkers for Alzheimer Disease: A Meta-Analysis	Prospective Biomarkers of Alzheimer's Disease: A Systematic Review and Meta-Analysis	Serum Glial Fibrillary Acidic Protein is a Body Fluid Biomarker: A Valuable Prognostic for Neurological Disease - A Systematic Review	Systematic Review: microRNAs as Potential Biomarkers in Mild Cognitive Impairment Diagnosis
Aamodt et al (2017)										Y
Abate et al (2020)					Y
Abdelhak et al (2018)										Y
Abdelhak et al (2019)										Y
Abdullah at al (2009)									Y
Abe et al (2020)					Y
Abu-Rumeileh et al (2019)	Y
Acquarone et al. (2019)		Y
Agarwal et al. (2015)		Y
Agliardi et al (2019)					Y	Y
Agostini et al (2019)											Y
Aharon et al (2020)						Y
Ahmed et al. (2015)		Y
Aktas et al (2021)										Y
Al -Rawaf et al (2021)											Y
Aly et al (2021)										Y
An et al (2017)					Y
An et al. (2019)				Y
Ansari et al (2019)											Y
Apostolova et al (2010)									Y
Araga et al. (1990)				Y
Armanini et al. (2003)				Y
Asken et al (2021)							Y
Asken et al (2021)	Y
Baldacci et al (2019)					Y
Ban et al. (2009)		Y
Baranowska-Bik et al. (2015)		Y
Baranowska-Bik et al. (2018)		Y
Barthélemy et al (2020)					Y
Bednarska-Makaruk et al. (2017)		Y
Ben Bouallegue et al (2017)									Y
Benedet et al (2021)							Y
Benedet et al (2022)							Y
Benussi et al (2020)							Y			Y
Bergt et al. (2006)			Y
Bettcher et al (2022)							Y
Beyer et al (2022)							Y
Bigalke et al. (2011)		Y
Bjerke et al (2016)									Y
Blasko et al (2010)									Y
Blennow et al (2019)									Y
Boccardi et al. (2016)		Y
Bonotis et al. (2008)				Y
Bram et al (2019)					Y
Brickman et al (2018)									Y
Brosseron et al (2021)	Y
Bruggen et al (2015)									Y
Buchhave et al (2008)									Y
Burnham et al (2014)									Y
Burnham et al (2016)					Y
Cacciaglia et al. (2020)		Y
Caminiti et al (2018)									Y
Cao et al. (2018)		Y
Cardoso et al (2020)									Y
Caroli et al (2015)									Y
Cervellati et al (2020)	Y
Cha et al (2019)						Y
Chang et al. (2007)				Y
Chatterjee et al (2016)	Y
Chatterjee et al (2019)					Y
Chatterjee et al (2021)							Y			Y
Chatterjee et al (2021)							Y
Chatterjee et al (2022)							Y
Chen et al (2018)					Y
Chen et al (2019)					Y
Chen et al. (2017)				Y
Cheng et al (2015)						Y
Cheng et al (2018)					Y
Choi et al. (2016)			Y
Choo et al (2013)									Y
Chouliaras et al (2022)							Y
Chouraki et al (2015)									Y
Cicognola et al (2021)							Y			Y
Cooper et al (2020)										Y
Craig-Schapiro et al (2011)	Y
Darmanthe et al (2021)									Y
De Lorenzo et al (2021)										Y
de Rojas et al (2018)					Y
de Toledo-Morrell et al (2004)									Y
de Wolf et al (2020)									Y
Delnomdedieu et al (2016)	Y
Demeester et al. (2000)			Y
den Heijer et al (2006)									Y
Desikan et al (2009)									Y
Devanand et al (2007)									Y
Dhiman et al (2020)	Y
Dickerson et al (2001)									Y
Dickerson et al (2013)									Y
Diniz et al (2010)									Y
Doecke et al (2020)					Y
Dong et al (2015)											Y
Dong et al. (2019)				Y
Dos Santos and Pardi (2020)				Y
Du et al. (2020)				Y
Dubois et al (2018)								Y
Dukic et al. (2015)		Y
Ebenau et al (2020)								Y
Ebenau et al (2022)							Y
Egan et al (2018)	Y
Eke et al (2018)					Y
Eke et al (2020)					Y
Elahi et al (2019)										Y
Elhady et al (2021)										Y
Ellegaard et al (2020)					Y	Y
Ewers et al (2007)									Y
Ewers et al (2011)	Y
Fagan et al (2007)									Y
Farlow et al (2015)	Y
Feinkohl et al (2020)					Y
Fiandaca et al (2015)						Y
Fletcher et al (2014)									Y
Forlenza et al (2010)									Y
Forlenza et al (2015)									Y
Frings et al (2015)									Y
Frithiof et al (2021)										Y
Frontera et al (2021)							Y
Gaff-Radford et al (2007)									Y
Gámez-Valero et al (2019)						Y
Gao et al (2020)					Y
Garcia-Blanco (2018)	Y
Geekiyanage et al (2012)											Y
Gilbert et al. (2018)		Y
Gilman et al (2005)	Y
Gleerup et al (2021)	Y
Goetzl-1 et al (2018)						Y
Goetzl-2 et al (2015)						Y
Goetzl-3 et al (2015)						Y
Goetzl-4 et al (2016)						Y
Goetzl-5 et al (2016)						Y
Goetzl-6 et al (2019)						Y
Goetzl-7 et al (2018)						Y
Gomar et al (2011)									Y
Gonzales et al (2021)							Y
Gonzales et al (2022)							Y
Gorska-Ciebiada et al. (2016)		Y
Goudey et al (2017)					Y
Gross et al (2019)									Y
Gu et al (2020)						Y
Guedes et al (2016)											Y
Guo et al (2013)									Y
Gustafson et al. (2012)		Y
Guzmán Martínez et al (2019)					Y
Ha et al. (2022)		Y
Haddadl et al (2019)						Y
Hall et al (2008)									Y
Hampel et al (2004)									Y
Han et al (2011)	Y
Han et al (2019)					Y
Hansson et al (2007)									Y
Hansson et al (2010)									Y
He et al (2021)											Y
Hejazi et al. (2020)		Y
Heller et al (2020) A										Y
Heller et al (2020) B										Y
Hendrix et al (2021)										Y
Hessen et al (2017)								Y
Heun et al (2005)									Y
Hogel et al (2020)										Y
Holmstrom et al (2020)										Y
Hong et al (2015)									Y
Honig et al (2018)	Y
Honma et al (2013)									Y
Hu et al. (2012)		Y
Huang et al. (2017)		Y
Huss et al (2020)										Y
Ikeda et al. (1991)				Y
Inestrosa et al. (1993)				Y
Iulita et al (2019)					Y
Jammeh et al (2016)					Y
Janel et al (2017)					Y
Janelidze et al (2016)	Y				Y
Janelidze et al (2020)					Y				Y
Jia et al (2019)					Y
Jia et al (2020)					Y
Jia-1 et al (2019)						Y
Jia-2 et al (2020)						Y
Johnston et al. (2014)		Y
Jongbloed et al (2013)									Y
Jun et al (2019)									Y
Kaiyrlykyzy et al. (2022)		Y
Kalelioglu et al. (2017)				Y
Kamogawa et al. (2010)		Y
Kanberg et al (2020)										Y
Kanberg et al (2021)										Y
Kapogiannis et al (2019)					Y	Y
Kapogiannis-1 et al (2015)						Y
Kara et al. (2022)				Y
Karikari et al (2020)					Y
Katsipis et al (2021)	Y
Kawano et al. (1995)			Y
Kayani et al (2016)											Y
Keller et al (2016)											Y
Kenny et al (2019)											Y
Kern et al (2019)									Y
Kester et al (2011)									Y
Kester et al (2015)									Y
Khalil et al. (2012)			Y
Khemka et al. (2014)		Y
Kim et al. (2021)		Y
Kindy et al. (1999)			Y
Kitagawa et al. (2016)		Y
Koç et al. (2014)				Y
Koçer et al. (2013)				Y
Kosicek et al (2012)	Y
Kumar et al (2017)											Y
Kuriyama et al. (1992)			Y
Kuriyama et al. (1994)			Y
Kuyumcu et al. (2012)				Y
Lambert et al (2009)									Y
Larbi et al. (2009)				Y
Lee et al (2008)	Y
Lehnann et al (2013)									Y
Leister et al (2021)										Y
Letra et al. (2019)		Y
Leurent et al (2019)	Y
Lewczuk et al (2018)					Y
Li et al (2016)											Y
Li et al (2019)					Y
Li et al (2020)						Y
Liang et al. (2014)				Y
Lieb et al. (2009)		Y
Lilamand et al. (2022)		Y
Lin et al (2021)										Y
Lin et al. (2015)			Y
Liu et al (2014) a											Y
Liu et al (2014) b											Y
Liu et al (2014) c											Y
Liu et al (2020)											Y
Liu et al. (2006)			Y
Liu et al. (2017)		Y
LLano et al (2019)									Y
Lombardi et al. (1999)				Y
Lu et al (2019)									Y		Y
Lugli et al (2015)						Y
Magalha˜es et al. (2018)		Y
Mapstone et al (2014)	Y
Marcinnò et al. (2022)		Y
Mattsson et al (2017)					Y
Mavroudis et al (2019)	Y
Mayer et al (2013)										Y
McGrath et al (2020)									Y
McGuinness et al (2015)					Y
McGuire et al. (2012)		Y
Meng et al (2019)					Y
Mengel et al (2020)									Y
Merched et al. (2000)			Y
Metti et al (2014)									Y
Michaud et al (2017)									Y
Mielke et al (2012)	Y
Mielke et al (2018)					Y
Mila-Aloma et al (2022)							Y
Min and Min (2016)				Y
Miwa et al (2016)									Y
Mohd Hasni et al (2017)					Y
Mollenhauer et al (2007)	Y
Mollers et al (2021)									Y
Mooldijk et al. (2021)		Y
Morgan et al (2019)					Y
Nabers et al (2018)					Y
Nabers et al (2019)					Y
Nadkarni et al (2019)									Y
Nagaraj et al (2017)											Y
Nakamura et al (2018)					Y
Nam et al (2020)					Y	Y
Naude et al (2021)									Y
Nett et al (2014)										Y
Nie et al (2020)						Y
Nolze-Charron et al (2015)									Y
Novak et al (2016)	Y
Novak et al (2020)	Y
Oania et al. (2015)		Y
O'Bryant et al. (2011)		Y
Oeckl et al (2019)	Y						Y			Y
Oeckl et al (2022)							Y
Ostrowitzki et al (2022)	Y
Öztürk et al. (2013)				Y
Palmqvist et al (2019)	Y				Y
Palmqvist et al (2020)					Y
Palmqvist et al (2022)							Y
Park et al (2019)					Y
Park et al (2019)					Y
Parvizi et al (2022)							Y
Pase et al (2019)									Y
Paterson et al (2021)										Y
Pedrini et al (2017)					Y
Pereira et al (2021)	Y						Y			Y
Pérez-Grijalba et al (2019)					Y
Perez-Larraya et al (2014)										Y
Perrotte et al (2019)					Y
Perrotte et al (2020)						Y
Pichet Binette et al (2022)							Y
Pirttilä et al. (1992)				Y
Popp et al (2017)					Y
Prestia et al (2015)									Y
Prins et al (2022)							Y
Rajagopalan et al. (2013)		Y
Rajan et al (2020)									Y	Y
Relkin et al (2017)	Y
Rembach et al. (2014)				Y
Richartz- Salzburger et al. (2007)				Y
Rizoulis et al. (2013)		Y
Rizzi et al (2018)									Y
Roberts et al. (2009)		Y
Rodriguez-Amorim et al (2020)										Y
Rodriguez-Vieitez et al (2021)									Y
Rohlwink et al (2017)										Y
Rosenkranz et al (2021)										Y
Rowe et al (2013)									Y
Royall et al (2019)									Y
Salama et al (2019)											Y
Salloway et al (2014)	Y
Salvadó et al (2022)							Y
Saraste et al (2021)										Y
Satoi et al (2005)	Y
Schindler et al (2019)					Y
Schindler et al (2021)										Y
Schindowski et al. (2006)				Y
Schindowski et al. (2007)				Y
Schipke at al (2019)					Y
Schneeberger et al (2015)	Y
Schulz et al (2021)										Y
Serpente et al (2020)						Y
Shah et al. (2011)				Y
Shalit et al. (1995)				Y
Sharquie et al (2020)										Y
Sheinerman et al (2012)											Y
Sheinerman et al (2013)											Y
Shen et al (2018)					Y
Sheu et al (2020)					Y
Shir et al (2022)							Y
Siedlecki-Wullich et al (2019)											Y
Sierra-Rio et al (2016)									Y
Simani et al (2018)										Y
Simrén et al (2021)							Y			Y
Simrén et al (2022)							Y
Slot et al. (2017)			Y
Smailovic et al (2021)									Y
Smith et al (2008)									Y
Song et al. (1997)			Y
Song et al. (1999)				Y
Speciale et al. (2007)				Y
Squitti et al (2014)									Y
Steinacker et al (2021)										Y
Stevenson-Hoare et al (2022)							Y
Stocker et al (2022)							Y
Stockmann et al (2020)					Y
Storoni et al (2014)										Y
Stoub et al (2005)									Y
Stoub et al (2014)									Y
Su et al (2012)										Y
Sun et al (2020)						Y
Sun et al. (2022)				Y
Sundelof et al (2009)									Y
Sutphen et al (2018)	Y
Tan et al (2007)									Y
Tapiola et al (2008)									Y
Tarawneh et al (2012)	Y
Tatebe et al (2017)	Y
Tateno et al (2017)					Y
Teipel et al (2020)								Y
Teitsdottir et al (2021)	Y
Teixeira et al. (2013)		Y
Teuber-Hanselmann et al (2020)					Y
Teunissen et al. (2015)		Y
Theodoropoulou et al. (2012)		Y
Thijssen et al (2022)							Y
Thomas et al (2020)	Y
Tian et al. (2022)		Y
Tichy et al (2016)										Y
Tijms et al (2017)								Y	Y
Udeh-Momoh et al (2019)									Y
Une et al. (2011)		Y
van Andel et al. (2021)		Y
van Harten et al (2013)								Y
Van Himbergen et al. (2012)		Y
van Rossum et al (2012)									Y
Vanˇková et al. (2020)		Y
Vemuri et al (2009)									Y
Verberk et al (2018)					Y
Verberk et al (2020)					Y		Y
Virhammar et al (2020)										Y
Visser et al (2009)								Y
Vos et al (2013)									Y
Wada-Isoe et al (2008)	Y
Walter et al (2004)	Y
Wang et al (2016)											Y
Wang et al (2017)					Y
Wang et al (2017)										Y
Wang et al (2017)	Y
Wang et al (2020)						Y
Wang et al (2020)					Y
Wang et al. (2013)				Y
Wang et al. (2020)		Y
Waragai et al. (2016)		Y
Warren et al. (2012)		Y
Watanabe et al (2019)										Y
Wennberg et al. (2016)		Y
Wessels et al (2020)	Y
Westman et al. (2013)				Y
Westwood et al (2020)					Y
Whelan et al (2019)					Y
Whiley et al (2013)	Y
Winston et al (2018)					Y
Winston-1 et al (2016)						Y
Winston-2 et al (2018)						Y
Winston-3 et al (2019)						Y
Witte AV et al. (2016)		Y
Wolfsgruber et al (2017)								Y
Xiao et al. (2012)			Y
Xie et al (2017)											Y
Xing et al. (2015)		Y
Xue et al (2020)									Y
Xue et al. (2009)				Y
Ya and Lu (2017)			Y
Yamamoto et al. (2005)			Y
Yang et al (2018)						Y					Y
Yang et al (2018)	Y
Yang et al. (2015)			Y
Yao et al (2019)					Y
Yassine et al. (2016)			Y
Yasuno et al. (2020)		Y
Yesil et al. (2012)				Y
Yi et al (2015)									Y
Yin et al. (2018)		Y
Youn et al (2020)					Y
Yu et al (2016)					Y
Yu et al (2017)					Y
Zeitberger et al (2018)										Y
Zeki Al Hazzouri et al. (2013)		Y
Zhang et al (2018)	Y
Zhang et al (2020)						Y
Zhang et al. (2013)				Y
Zhao et al (2020)						Y
Zhao et al (2020)											Y
Zheng et al (2016)					Y
Zhu et al (2015)											Y
Zirnheld et al (2016)											Y
Included articles	11
Total number of references	437
Total number of duplicates	18
Total percentage of Duplicates	4.11899

## Sheet: Calculations
Author	Number of appearances
Janelidze et al (2016)	2
Oeckl et al (2019)	3
Palmqvist et al (2019)	2
Pereira et al (2021)	3
Agliardi et al (2019)	2
Ellegaard et al (2020)	2
Janelidze et al (2020)	2
Kapogiannis et al (2019)	2
Nam et al (2020)	2
Verberk et al (2020)	2
Yang et al (2018)	2
Benussi et al (2020)	2
Chatterjee et al (2021)	2
Cicognola et al (2021)	2
Simrén et al (2021)	2
Tijms et al (2017)	2
Lu et al (2019)	2
Rajan et al (2020)	2
